# Supplementary material for: Synthesis and Characterization of the μ6‑F Compounds [NEt4][F(Cl2)3] and [NEt4][F(Br2)3]
Source: ACS Org Inorg Au. 2025 Jul 24;5(5):400–5. doi: 10.1021/acsorginorgau.5c00064 (PMC12492038; doi:10.1021/acsorginorgau.5c00064)
Supplement: Supplementary file 2 [file gg5c00064_si_003.xlsx]

## Sheet: Gibbs Free Energy
				Hartree in kJ/mol
Orca 6.0.1 Gibbs Free Energy				2625.5
[X(X2)n]–
QZVPPD	B3LYP-D4 in Eh	PBE0-D4 in Eh					E Diff in Eh B3LYP	in kJ/mol B3LYP		E Diff in Eh PBE0	in kJ/mol PBE0
Cl-	-460.264	-460.157
Cl2	-920.345	-920.14
Cl3-	-1380.64	-1380.33					-0.036133	-94.8672		-0.0349076	-91.65
Cl5-	-2301	-2300.48					-0.00659423	-17.3132		-0.00594243	-15.6018
Cl7-	-3221.34	-3220.62					0.00045666	1.19896		0.00054941	1.44248
Cl9-	-4141.68	-4140.75					0.00545157	14.3131		0.00530447	13.9269
Cl11-	-5062.02	-5060.89					0.00704747	18.5031		0.0067996	17.8523
Cl13-	-5982.35	-5981.01					0.00965715	25.3548		0.0109013	28.6213
QZVPPD	B3LYP-D4 in Eh	PBE0-D4 in Eh					E Diff in Eh B3LYP	in kJ/mol B3LYP		E Diff in Eh PBE0	in kJ/mol PBE0
Br-	-2574.2	-2574.01
Br2	-5148.22	-5147.84
Br3-	-7722.46	-7721.89					-0.0418996	-110.007		-0.0419774	-110.212
Br5-	-12870.7	-12869.7					-0.0116545	-30.5988		-0.0115512	-30.3277
Br7-	-18018.9	-18017.6					-0.00166465	-4.37054		-0.00145756	-3.82682
Br9-	-23167.1	-23165.4					0.00480504	12.6156		0.00471912	12.39
Br11-	-28315.3	-28313.2					0.00642276	16.863		0.00733458	19.2569
Br13-	-33463.5	-33461.1					0.00990089	25.9948		0.009504	24.9528
QZVPPD	B3LYP-D4 in Eh	PBE0-D4 in Eh					E Diff in Eh B3LYP	in kJ/mol B3LYP		E Diff in Eh PBE0	in kJ/mol PBE0
I-	-297.82	-297.83
I2	-595.47	-595.492
I3-	-893.333	-893.366					-0.0427844	-112.33		-0.044156	-115.932
I5-	-1488.82	-1488.87					-0.0143148	-37.5834		-0.0151577	-39.7965
I7-	-2084.29	-2084.37					-0.00311704	-8.18379		-0.00357915	-9.39706
I9-	-2679.76	-2679.86					0.00414635	10.8862		0.00420778	11.0475
I11-	-3275.22	-3275.34					0.00518878	13.6231		0.00486181	12.7647
I13-	-3870.68	-3870.83					0.00657366	17.2591		0.00906459	23.7991
[F(X2)n]–
QZVPPD	B3LYP-D4 in Eh	PBE0-D4 in Eh					E Diff in Eh B3LYP	in kJ/mol B3LYP		E Diff in Eh PBE0	in kJ/mol PBE0
F-	-99.8823	-99.8148
Cl2	-920.345	-920.14
F-Cl2	-1020.28	-1020.01					-0.0498394	-130.853		-0.0511642	-134.332
Cl2-F-Cl2	-1940.64	-1940.16					-0.0151427	-39.7572		-0.0134523	-35.319
(Cl2)3F	-2860.98	-2860.3					-0.0020765	-5.45185		-0.00158018	-4.14876
(Cl2)4F	-3781.32	-3780.43					0.00567797	14.9075		0.00588899	15.4615
(Cl2)5F	-4701.66	-4700.57					0.00798291	20.9591		0.0081645	21.4359
(Cl2)6F	-5622	-5620.69					0.0104976	27.5614		0.0117907	30.9565
QZVPPD	B3LYP-D4 in Eh	PBE0-D4 in Eh					E Diff in Eh B3LYP	in kJ/mol B3LYP		E Diff in Eh PBE0	in kJ/mol PBE0
F-	-99.8823	-99.8148
Br2	-5148.22	-5147.84
F-Br2	-5248.17	-5247.72					-0.0685146	-179.885		-0.0707106	-185.651
Br2-F-Br2	-10396.4	-10395.6					-0.0128584	-33.7597		-0.0122987	-32.2902
(Br2)3F	-15544.6	-15543.4					-0.00370666	-9.73184		-0.00314238	-8.25032
(Br2)4F	-20692.8	-20691.3					0.00577723	15.1681		0.00615196	16.152
(Br2)5F	-25841	-25839.1					0.00837053	21.9768		0.0095528	25.0809
(Br2)6F	-30989.2	-30986.9					0.011805	30.9941		0.0128953	33.8565
			EXTREMESCF and finalgrid
QZVPPD	B3LYP-D4 in Eh	PBE0-D4 in Eh	M062X in Eh				E Diff in Eh B3LYP	in kJ/mol B3LYP		E Diff in Eh PBE0	in kJ/mol PBE0		E Diff in Eh M062X	in kJ/mol M062X
F-	-99.8823	-99.8148	-99.8747
I2	-595.47	-595.492	-595.307
F-I2	-695.431	-695.39	-695.262				-0.0791852	-207.901		-0.0829557	-217.8		-0.0808241	-212.204
I2-F-I2	-1290.92	-1290.9	-1290.58				-0.0161647	-42.4405		-0.0161758	-42.4696		-0.0128542	-33.7488
(I2)3F	-1886.39	-1886.39	-1885.89				-0.00463477	-12.1686		-0.00418374	-10.9844		-0.00319162	-8.3796
(I2)4F	-2481.86	-2481.88	-2481.2				0.00479426	12.5873		0.00600307	15.7611		0.00359125	9.42883
(I2)5F	-	-	-3076.49										0.0117407	30.8253
(I2)6F	-3672.78	-3672.84	-3671.79										0.0114504	30.0631
B3LYP-D4 in Eh	PBE0-D4 in Eh	B3LYP-D4 in Eh	PBE0-D4 in Eh	B3LYP-D4 in Eh	PBE0-D4 in Eh	B3LYP-D4 in Eh	PBE0-D4 in Eh	B3LYP-D4 in Eh	PBE0-D4 in Eh	M062X in Eh	B3LYP-D4 in Eh	PBE0-D4 in Eh
F-Cl2 System	F-Cl2 System	Cl-Cl2 System	Cl-Cl2 System	F-Br2 System	F-Br2 System	Br-Br2 System	Br-Br2 System	F-I2 System	F-I2 System	F-I2 System	I-I2 System	I-I2 System
[F(Cl2)6]- --> 6Cl2 + F-	[F(Cl2)6]- --> 6Cl2 + F-	[Cl(Cl2)6]- --> 6Cl2 + Cl-	[Cl(Cl2)6]- --> 6Cl2 + Cl-	[F(Br2)6]- --> 6Br2 + F-	[F(Br2)6]- --> 6Br2 + F-	[Br(Br2)6]- --> 6Br2 + Br-	[Br(Br2)6]- --> 6Br2 + Br-	[F(I2)6]- --> 6I2 + F-	[F(I2)6]- --> 6I2 + F-	[F(I2)6]- --> 6I2 + F-	[I(I2)6]- --> 6I2 + I-	[I(I2)6]- --> 6I2 + I-
0.0429002	0.0403525	0.0201144	0.0172953	0.0591269	0.0575517	0.03409	0.0334285	0.0763306	0.0759306	0.0700875	0.0443074	0.0447586
in kJ/mol	in kJ/mol	in kJ/mol	in kJ/mol	in kJ/mol	in kJ/mol	in kJ/mol	in kJ/mol	in kJ/mol	in kJ/mol	in kJ/mol	in kJ/mol	in kJ/mol
112.634	105.945	52.8104	45.4088	155.238	151.102	89.5033	87.7665	200.406	199.356	184.015	116.329	117.514
[F(Cl2)6]- -->[F(Cl2)5]- + (Cl2)	[F(Cl2)6]- -->[F(Cl2)5]- + (Cl2)	[Cl(Cl2)6]- -->[Cl(Cl2)5]- + (Cl2)	[Cl(Cl2)6]- -->[Cl(Cl2)5]- + (Cl2)	[F(Br2)6]- -->[F(Br2)5]- + (Br2)	[F(Br2)6]- -->[F(Br2)5]- + (Br2)	[Br(Br2)6]- -->[Br(Br2)5]- + (Br2)	[Br(Br2)6]- -->[Br(Br2)5]- + (Br2)			[F(I2)6]- -->[F(I2)5]- + (I2)	[I(I2)6]- -->[I(I2)5]- + (I2)	[I(I2)6]- -->[I(I2)5]- + (I2)
-0.0104976	-0.0117907	-0.00965715	-0.0109013	-0.011805	-0.0128953	-0.00990089	-0.009504			-0.0114504	-0.00657366	-0.00906459
in kJ/mol	in kJ/mol	in kJ/mol	in kJ/mol	in kJ/mol	in kJ/mol	in kJ/mol	in kJ/mol			in kJ/mol	in kJ/mol	in kJ/mol
-27.5614	-30.9565	-25.3548	-28.6213	-30.9941	-33.8565	-25.9948	-24.9528			-30.0631	-17.2591	-23.7991
[F(Cl2)6]- -->[F(Cl2)4]- + 2(Cl2)	[F(Cl2)6]- -->[F(Cl2)4]- + 2(Cl2)	[Cl(Cl2)6]- -->[Cl(Cl2)4]- + 2(Cl2)	[Cl(Cl2)6]- -->[Cl(Cl2)4]- + 2(Cl2)	[F(Br2)6]- -->[F(Br2)4]- + 2(Br2)	[F(Br2)6]- -->[F(Br2)4]- + 2(Br2)	[Br(Br2)6]- -->[Br(Br2)4]- + 2(Br2)	[Br(Br2)6]- -->[Br(Br2)4]- + 2(Br2)	[F(I2)6]- -->[F(I2)4]- + 2(I2)	[F(I2)6]- -->[F(I2)4]- + 2(I2)	[F(I2)6]- -->[F(I2)4]- + 2(I2)	[I(I2)6]- -->[I(I2)4]- + 2(I2)	[I(I2)6]- -->[I(I2)4]- + 2(I2)
-0.0184805	-0.0199552	-0.0167046	-0.0177009	-0.0201756	-0.0224481	-0.0163237	-0.0168386	-0.0188598	-0.0213816	-0.0231911	-0.0117624	-0.0139264
in kJ/mol	in kJ/mol	in kJ/mol	in kJ/mol	in kJ/mol	in kJ/mol	in kJ/mol	in kJ/mol	in kJ/mol	in kJ/mol	in kJ/mol	in kJ/mol	in kJ/mol
-48.5205	-52.3924	-43.858	-46.4736	-52.9709	-58.9374	-42.8577	-44.2097	-49.5165	-56.1373	-60.8883	-30.8823	-36.5638
[F(Cl2)6]- -->[F(Cl2)3]- + 3(Cl2)	[F(Cl2)6]- -->[F(Cl2)3]- + 3(Cl2)	[Cl(Cl2)6]- -->[Cl(Cl2)3]- + 3(Cl2)	[Cl(Cl2)6]- -->[Cl(Cl2)3]- + 3(Cl2)	[F(Br2)6]- -->[F(Br2)3]- + 3(Br2)	[F(Br2)6]- -->[F(Br2)3]- + 3(Br2)	[Br(Br2)6]- -->[Br(Br2)3]- + 3(Br2)	[Br(Br2)6]- -->[Br(Br2)3]- + 3(Br2)	[F(I2)6]- -->[F(I2)3]- + 3(I2)	[F(I2)6]- -->[F(I2)3]- + 3(I2)	[F(I2)6]- -->[F(I2)3]- + 3(I2)	[I(I2)6]- -->[I(I2)3]- + 3(I2)	[I(I2)6]- -->[I(I2)3]- + 3(I2)
-0.0241585	-0.0258442	-0.0221562	-0.0230053	-0.0259528	-0.0286	-0.0211287	-0.0215577	-0.0236541	-0.0273846	-0.0267824	-0.0159088	-0.0181342
in kJ/mol	in kJ/mol	in kJ/mol	in kJ/mol	in kJ/mol	in kJ/mol	in kJ/mol	in kJ/mol	in kJ/mol	in kJ/mol	in kJ/mol	in kJ/mol	in kJ/mol
-63.428	-67.8539	-58.1711	-60.4005	-68.1391	-75.0894	-55.4734	-56.5997	-62.1038	-71.8984	-70.3172	-41.7685	-47.6113
[F(Cl2)6]- -->[F(Cl2)2]- + 4(Cl2)	[F(Cl2)6]- -->[F(Cl2)2]- + 4(Cl2)	[Cl(Cl2)6]- -->[Cl(Cl2)2]- + 4(Cl2)	[Cl(Cl2)6]- -->[Cl(Cl2)2]- + 4(Cl2)	[F(Br2)6]- -->[F(Br2)2]- + 4(Br2)	[F(Br2)6]- -->[F(Br2)2]- + 4(Br2)	[Br(Br2)6]- -->[Br(Br2)2]- + 4(Br2)	[Br(Br2)6]- -->[Br(Br2)2]- + 4(Br2)	[F(I2)6]- -->[F(I2)2]- + 4(I2)	[F(I2)6]- -->[F(I2)2]- + 4(I2)	[F(I2)6]- -->[F(I2)2]- + 4(I2)	[I(I2)6]- -->[I(I2)2]- + 4(I2)	[I(I2)6]- -->[I(I2)2]- + 4(I2)
-0.022082	-0.024264	-0.0226128	-0.0235547	-0.0222461	-0.0254576	-0.019464	-0.0201001	-0.0190193	-0.0232009	-0.0235908	-0.0127917	-0.014555
in kJ/mol	in kJ/mol	in kJ/mol	in kJ/mol	in kJ/mol	in kJ/mol	in kJ/mol	in kJ/mol	in kJ/mol	in kJ/mol	in kJ/mol	in kJ/mol	in kJ/mol
-57.9762	-63.7051	-59.37	-61.843	-58.4072	-66.839	-51.1028	-52.7729	-49.9353	-60.914	-61.9376	-33.5847	-38.2142
[F(Cl2)6]- -->[F(Cl2)]- + 5(Cl2)	[F(Cl2)6]- -->[F(Cl2)]- + 5(Cl2)	[Cl(Cl2)6]- -->[Cl(Cl2)]- + 5(Cl2)	[Cl(Cl2)6]- -->[Cl(Cl2)]- + 5(Cl2)	[F(Br2)6]- -->[F(Br2)]- + 5(Br2)	[F(Br2)6]- -->[F(Br2)]- + 5(Br2)	[Br(Br2)6]- -->[Br(Br2)]- + 5(Br2)	[Br(Br2)6]- -->[Br(Br2)]- + 5(Br2)	[F(I2)6]- -->[F(I2)]- + 5(I2)	[F(I2)6]- -->[F(I2)]- + 5(I2)	[F(I2)6]- -->[F(I2)]- + 5(I2)	[I(I2)6]- -->[I(I2)]- + 5(I2)	[I(I2)6]- -->[I(I2)]- + 5(I2)
-0.00693926	-0.0108117	-0.0160186	-0.0176123	-0.00938774	-0.0131589	-0.00780957	-0.00854893	-0.00285461	-0.00702511	-0.0107366	0.00152302	0.00060264
in kJ/mol	in kJ/mol	in kJ/mol	in kJ/mol	in kJ/mol	in kJ/mol	in kJ/mol	in kJ/mol	in kJ/mol	in kJ/mol	in kJ/mol	in kJ/mol	in kJ/mol
-18.219	-28.3862	-42.0569	-46.2411	-24.6475	-34.5488	-20.504	-22.4452	-7.49478	-18.4444	-28.1888	3.99869	1.58223
[F(Cl2)6]- --> 6Cl2 + F-	[F(Cl2)6]- --> 6Cl2 + F-	[Cl(Cl2)6]- --> 6Cl2 + Cl-	[Cl(Cl2)6]- --> 6Cl2 + Cl-	[F(Br2)6]- --> 6Br2 + F-	[F(Br2)6]- --> 6Br2 + F-	[Br(Br2)6]- --> 6Br2 + Br-	[Br(Br2)6]- --> 6Br2 + Br-	[F(I2)6]- --> 6I2 + F-	[F(I2)6]- --> 6I2 + F-	[F(I2)6]- --> 6I2 + F-	[I(I2)6]- --> 6I2 + I-	[I(I2)6]- --> 6I2 + I-
0.0429002	0.0403525	0.0201144	0.0172953	0.0591269	0.0575517	0.03409	0.0334285	0.0763306	0.0759306	0.0700875	0.0443074	0.0447586
in kJ/mol	in kJ/mol	in kJ/mol	in kJ/mol	in kJ/mol	in kJ/mol	in kJ/mol	in kJ/mol	in kJ/mol	in kJ/mol	in kJ/mol	in kJ/mol	in kJ/mol
112.634	105.945	52.8104	45.4088	155.238	151.102	89.5033	87.7665	200.406	199.356	184.015	116.329	117.514

## Sheet: Total Enthalpy
				Hartree in kJ/mol
Orca 6.0.1 Total Enthalpy				2625.5
[X(X2)n]–
QZVPPD	B3LYP-D4 in Eh	PBE0-D4 in Eh					E Diff in Eh B3LYP	in kJ/mol B3LYP		E Diff in Eh PBE0	in kJ/mol PBE0
Cl-	-460.246	-460.14
Cl2	-920.319	-920.114
Cl3-	-1380.61	-1380.3					-0.0474865	-124.676		-0.0464512	-121.958
Cl5-	-2300.95	-2300.43					-0.0200714	-52.6974		-0.0194428	-51.0472
Cl7-	-3221.28	-3220.56					-0.0135114	-35.474		-0.0132686	-34.8367
Cl9-	-4141.61	-4140.69					-0.0105291	-27.6442		-0.0105026	-27.5746
Cl11-	-5061.94	-5060.81					-0.00771874	-20.2656		-0.00756358	-19.8582
Cl13-	-5982.27	-5980.93					-0.00800292	-21.0117		-0.0077929	-20.4603
QZVPPD	B3LYP-D4 in Eh	PBE0-D4 in Eh					E Diff in Eh B3LYP	in kJ/mol B3LYP		E Diff in Eh PBE0	in kJ/mol PBE0
Br-	-2574.18	-2573.99
Br2	-5148.19	-5147.81
Br3-	-7722.42	-7721.85					-0.0534993	-140.462		-0.0537137	-141.025
Br5-	-12870.6	-12869.7					-0.025929	-68.0765		-0.0258413	-67.8464
Br7-	-18018.8	-18017.5					-0.0169139	-44.4074		-0.0167806	-44.0575
Br9-	-23167	-23165.3					-0.0125524	-32.9562		-0.012538	-32.9186
Br11-	-28315.2	-28313.2					-0.00882824	-23.1785		-0.00840856	-22.0767
Br13-	-33463.4	-33461					-0.0093285	-24.492		-0.00871969	-22.8935
QZVPPD	B3LYP-D4 in Eh	PBE0-D4 in Eh					E Diff in Eh B3LYP	in kJ/mol B3LYP		E Diff in Eh PBE0	in kJ/mol PBE0
I-	-297.801	-297.811
I2	-595.44	-595.462
I3-	-893.295	-893.329					-0.0546724	-143.542		-0.0561467	-147.413
I5-	-1488.76	-1488.82					-0.0289922	-76.1191		-0.0299255	-78.5695
I7-	-2084.22	-2084.3					-0.0194252	-51.0008		-0.019859	-52.1397
I9-	-2679.68	-2679.78					-0.0140997	-37.0187		-0.014544	-38.1854
I11-	-3275.13	-3275.25					-0.0109578	-28.7697		-0.0105933	-27.8126
I13-	-3870.58	-3870.72					-0.011401	-29.9332		-0.0107666	-28.2678
[F(X2)n]–
QZVPPD	B3LYP-D4 in Eh	PBE0-D4 in Eh					E Diff in Eh B3LYP	in kJ/mol B3LYP		E Diff in Eh PBE0	in kJ/mol PBE0
F-	-99.8658	-99.7982
Cl2	-920.319	-920.114
F-Cl2	-1020.25	-1019.98					-0.0695318	-182.556		-0.070205	-184.323
Cl2-F-Cl2	-1940.59	-1940.12					-0.0214731	-56.3775		-0.020602	-54.0906
(Cl2)3F	-2860.93	-2860.25					-0.0158412	-41.5912		-0.0154346	-40.5236
(Cl2)4F	-3781.26	-3780.37					-0.0128257	-33.6739		-0.0122561	-32.1783
(Cl2)5F	-4701.59	-4700.49					-0.00584284	-15.3404		-0.00555586	-14.5869
(Cl2)6F	-5621.91	-5620.61					-0.00825143	-21.6641		-0.00774502	-20.3346
QZVPPD	B3LYP-D4 in Eh	PBE0-D4 in Eh					E Diff in Eh B3LYP	in kJ/mol B3LYP		E Diff in Eh PBE0	in kJ/mol PBE0
F-	-99.8658	-99.7982
Br2	-5148.19	-5147.81
F-Br2	-5248.13	-5247.69					-0.0806844	-211.837		-0.0830362	-218.011
Br2-F-Br2	-10396.3	-10395.5					-0.0273739	-71.8701		-0.0269099	-70.6519
(Br2)3F	-15544.6	-15543.4					-0.0187086	-49.1193		-0.0180641	-47.4272
(Br2)4F	-20692.8	-20691.2					-0.0144582	-37.9601		-0.0134928	-35.4255
(Br2)5F	-25841	-25839					-0.00551376	-14.4764		-0.00491998	-12.9174
(Br2)6F	-30989.1	-30986.8					-0.00901045	-23.6569		-0.00806202	-21.1668
			EXTREMESCF and finalgrid
QZVPPD	B3LYP-D4 in Eh	PBE0-D4 in Eh	M062X in Eh				E Diff in Eh B3LYP	in kJ/mol B3LYP		E Diff in Eh PBE0	in kJ/mol PBE0		E Diff in Eh M062X	in kJ/mol M062X
F-	-99.8658	-99.7982	-99.8582
I2	-595.44	-595.462	-595.277
F-I2	-695.397	-695.355	-695.228				-0.091388	-239.939		-0.0952687	-250.128		-0.0931748	-244.63
I2-F-I2	-1290.87	-1290.85	-1290.53				-0.0314938	-82.6869		-0.0315246	-82.7678		-0.0276635	-72.6305
(I2)3F	-1886.33	-1886.33	-1885.83				-0.0208304	-54.6902		-0.0200029	-52.5176		-0.0190127	-49.9177
(I2)4F	-2481.78	-2481.81	-2481.12				-0.015769	-41.4014		-0.0146182	-38.38		-0.0154	-40.4327
(I2)5F	-	-	-3076.4										-0.00522365	-13.7147
(I2)6F	-3672.68	-3672.74	-3671.69										-0.0106319	-27.9141
B3LYP-D4 in Eh	PBE0-D4 in Eh	B3LYP-D4 in Eh	PBE0-D4 in Eh	B3LYP-D4 in Eh	PBE0-D4 in Eh	B3LYP-D4 in Eh	PBE0-D4 in Eh	B3LYP-D4 in Eh	PBE0-D4 in Eh	M062X in Eh	B3LYP-D4 in Eh	PBE0-D4 in Eh
F-Cl2 System	F-Cl2 System	Cl-Cl2 System	Cl-Cl2 System	F-Br2 System	F-Br2 System	Br-Br2 System	Br-Br2 System	F-I2 System	F-I2 System	F-I2 System	I-I2 System	I-I2 System
[F(Cl2)6]- --> 6Cl2 + F-	[F(Cl2)6]- --> 6Cl2 + F-	[Cl(Cl2)6]- --> 6Cl2 + Cl-	[Cl(Cl2)6]- --> 6Cl2 + Cl-	[F(Br2)6]- --> 6Br2 + F-	[F(Br2)6]- --> 6Br2 + F-	[Br(Br2)6]- --> 6Br2 + Br-	[Br(Br2)6]- --> 6Br2 + Br-	[F(I2)6]- --> 6I2 + F-	[F(I2)6]- --> 6I2 + F-	[F(I2)6]- --> 6I2 + F-	[I(I2)6]- --> 6I2 + I-	[I(I2)6]- --> 6I2 + I-
0.133766	0.131799	0.10732	0.105022	0.155749	0.154485	0.127051	0.126002	0.174556	0.175043	0.171107	0.139548	0.141835
in kJ/mol	in kJ/mol	in kJ/mol	in kJ/mol	in kJ/mol	in kJ/mol	in kJ/mol	in kJ/mol	in kJ/mol	in kJ/mol	in kJ/mol	in kJ/mol	in kJ/mol
351.203	346.037	281.769	275.735	408.92	405.6	333.573	330.818	458.297	459.575	449.24	366.384	372.388
[F(Cl2)6]- -->[F(Cl2)5]- + (Cl2)	[F(Cl2)6]- -->[F(Cl2)5]- + (Cl2)	[Cl(Cl2)6]- -->[Cl(Cl2)5]- + (Cl2)	[Cl(Cl2)6]- -->[Cl(Cl2)5]- + (Cl2)	[F(Br2)6]- -->[F(Br2)5]- + (Br2)	[F(Br2)6]- -->[F(Br2)5]- + (Br2)	[Br(Br2)6]- -->[Br(Br2)5]- + (Br2)	[Br(Br2)6]- -->[Br(Br2)5]- + (Br2)			[F(I2)6]- -->[F(I2)5]- + (I2)	[I(I2)6]- -->[I(I2)5]- + (I2)	[I(I2)6]- -->[I(I2)5]- + (I2)
0.00825143	0.00774502	0.00800292	0.0077929	0.00901045	0.00806202	0.0093285	0.00871969			0.0106319	0.011401	0.0107666
in kJ/mol	in kJ/mol	in kJ/mol	in kJ/mol	in kJ/mol	in kJ/mol	in kJ/mol	in kJ/mol			in kJ/mol	in kJ/mol	in kJ/mol
21.6641	20.3346	21.0117	20.4603	23.6569	21.1668	24.492	22.8935			27.9141	29.9332	28.2678
[F(Cl2)6]- -->[F(Cl2)4]- + 2(Cl2)	[F(Cl2)6]- -->[F(Cl2)4]- + 2(Cl2)	[Cl(Cl2)6]- -->[Cl(Cl2)4]- + 2(Cl2)	[Cl(Cl2)6]- -->[Cl(Cl2)4]- + 2(Cl2)	[F(Br2)6]- -->[F(Br2)4]- + 2(Br2)	[F(Br2)6]- -->[F(Br2)4]- + 2(Br2)	[Br(Br2)6]- -->[Br(Br2)4]- + 2(Br2)	[Br(Br2)6]- -->[Br(Br2)4]- + 2(Br2)	[F(I2)6]- -->[F(I2)4]- + 2(I2)	[F(I2)6]- -->[F(I2)4]- + 2(I2)	[F(I2)6]- -->[F(I2)4]- + 2(I2)	[I(I2)6]- -->[I(I2)4]- + 2(I2)	[I(I2)6]- -->[I(I2)4]- + 2(I2)
0.0140943	0.0133009	0.0157217	0.0153565	0.0145242	0.012982	0.0181567	0.0171282	0.0150751	0.0136284	0.0158556	0.0223588	0.0213599
in kJ/mol	in kJ/mol	in kJ/mol	in kJ/mol	in kJ/mol	in kJ/mol	in kJ/mol	in kJ/mol	in kJ/mol	in kJ/mol	in kJ/mol	in kJ/mol	in kJ/mol
37.0045	34.9215	41.2772	40.3184	38.1333	34.0842	47.6705	44.9702	39.5797	35.7814	41.6287	58.7029	56.0804
[F(Cl2)6]- -->[F(Cl2)3]- + 3(Cl2)	[F(Cl2)6]- -->[F(Cl2)3]- + 3(Cl2)	[Cl(Cl2)6]- -->[Cl(Cl2)3]- + 3(Cl2)	[Cl(Cl2)6]- -->[Cl(Cl2)3]- + 3(Cl2)	[F(Br2)6]- -->[F(Br2)3]- + 3(Br2)	[F(Br2)6]- -->[F(Br2)3]- + 3(Br2)	[Br(Br2)6]- -->[Br(Br2)3]- + 3(Br2)	[Br(Br2)6]- -->[Br(Br2)3]- + 3(Br2)	[F(I2)6]- -->[F(I2)3]- + 3(I2)	[F(I2)6]- -->[F(I2)3]- + 3(I2)	[F(I2)6]- -->[F(I2)3]- + 3(I2)	[I(I2)6]- -->[I(I2)3]- + 3(I2)	[I(I2)6]- -->[I(I2)3]- + 3(I2)
0.02692	0.025557	0.0262508	0.0258591	0.0289825	0.0264748	0.0307091	0.0296663	0.0308441	0.0282466	0.0312555	0.0364584	0.0359039
in kJ/mol	in kJ/mol	in kJ/mol	in kJ/mol	in kJ/mol	in kJ/mol	in kJ/mol	in kJ/mol	in kJ/mol	in kJ/mol	in kJ/mol	in kJ/mol	in kJ/mol
70.6784	67.0998	68.9214	67.893	76.0934	69.5097	80.6268	77.8888	80.9811	74.1614	82.0614	95.7216	94.2658
[F(Cl2)6]- -->[F(Cl2)2]- + 4(Cl2)	[F(Cl2)6]- -->[F(Cl2)2]- + 4(Cl2)	[Cl(Cl2)6]- -->[Cl(Cl2)2]- + 4(Cl2)	[Cl(Cl2)6]- -->[Cl(Cl2)2]- + 4(Cl2)	[F(Br2)6]- -->[F(Br2)2]- + 4(Br2)	[F(Br2)6]- -->[F(Br2)2]- + 4(Br2)	[Br(Br2)6]- -->[Br(Br2)2]- + 4(Br2)	[Br(Br2)6]- -->[Br(Br2)2]- + 4(Br2)	[F(I2)6]- -->[F(I2)2]- + 4(I2)	[F(I2)6]- -->[F(I2)2]- + 4(I2)	[F(I2)6]- -->[F(I2)2]- + 4(I2)	[I(I2)6]- -->[I(I2)2]- + 4(I2)	[I(I2)6]- -->[I(I2)2]- + 4(I2)
0.0427612	0.0409916	0.0397621	0.0391277	0.047691	0.0445389	0.047623	0.0464469	0.0516745	0.0482495	0.0502682	0.0558836	0.0557629
in kJ/mol	in kJ/mol	in kJ/mol	in kJ/mol	in kJ/mol	in kJ/mol	in kJ/mol	in kJ/mol	in kJ/mol	in kJ/mol	in kJ/mol	in kJ/mol	in kJ/mol
112.27	107.623	104.395	102.73	125.213	116.937	125.034	121.946	135.671	126.679	131.979	146.722	146.405
[F(Cl2)6]- -->[F(Cl2)]- + 5(Cl2)	[F(Cl2)6]- -->[F(Cl2)]- + 5(Cl2)	[Cl(Cl2)6]- -->[Cl(Cl2)]- + 5(Cl2)	[Cl(Cl2)6]- -->[Cl(Cl2)]- + 5(Cl2)	[F(Br2)6]- -->[F(Br2)]- + 5(Br2)	[F(Br2)6]- -->[F(Br2)]- + 5(Br2)	[Br(Br2)6]- -->[Br(Br2)]- + 5(Br2)	[Br(Br2)6]- -->[Br(Br2)]- + 5(Br2)	[F(I2)6]- -->[F(I2)]- + 5(I2)	[F(I2)6]- -->[F(I2)]- + 5(I2)	[F(I2)6]- -->[F(I2)]- + 5(I2)	[I(I2)6]- -->[I(I2)]- + 5(I2)	[I(I2)6]- -->[I(I2)]- + 5(I2)
0.0642343	0.0615936	0.0598335	0.0585705	0.0750649	0.0714488	0.0735519	0.0722882	0.0831683	0.0797741	0.0779317	0.0848758	0.0856884
in kJ/mol	in kJ/mol	in kJ/mol	in kJ/mol	in kJ/mol	in kJ/mol	in kJ/mol	in kJ/mol	in kJ/mol	in kJ/mol	in kJ/mol	in kJ/mol	in kJ/mol
168.647	161.714	157.093	153.777	197.083	187.589	193.111	189.793	218.358	209.447	204.61	222.841	224.975
[F(Cl2)6]- --> 6Cl2 + F-	[F(Cl2)6]- --> 6Cl2 + F-	[Cl(Cl2)6]- --> 6Cl2 + Cl-	[Cl(Cl2)6]- --> 6Cl2 + Cl-	[F(Br2)6]- --> 6Br2 + F-	[F(Br2)6]- --> 6Br2 + F-	[Br(Br2)6]- --> 6Br2 + Br-	[Br(Br2)6]- --> 6Br2 + Br-	[F(I2)6]- --> 6I2 + F-	[F(I2)6]- --> 6I2 + F-	[F(I2)6]- --> 6I2 + F-	[I(I2)6]- --> 6I2 + I-	[I(I2)6]- --> 6I2 + I-
0.133766	0.131799	0.10732	0.105022	0.155749	0.154485	0.127051	0.126002	0.174556	0.175043	0.171107	0.139548	0.141835
in kJ/mol	in kJ/mol	in kJ/mol	in kJ/mol	in kJ/mol	in kJ/mol	in kJ/mol	in kJ/mol	in kJ/mol	in kJ/mol	in kJ/mol	in kJ/mol	in kJ/mol
351.203	346.037	281.769	275.735	408.92	405.6	333.573	330.818	458.297	459.575	449.24	366.384	372.388

## Sheet: Single Point Energy
				Hartree in kJ/mol
Orca 6.0.1 Single Point Energy + Zero Point Energy				2625.5
[X(X2)n]–
QZVPPD	B3LYP-D4 in Eh	PBE0-D4 in Eh			E Diff in Eh B3LYP	in kJ/mol B3LYP		E Diff in Eh PBE0	in kJ/mol PBE0
Cl-	-460.249	-460.142
Cl2	-920.322	-920.118
Cl3-	-1380.62	-1380.31			-0.0471883	-123.893		-0.0460959	-121.025
Cl5-	-2300.96	-2300.44			-0.0202811	-53.248		-0.0196302	-51.5391
Cl7-	-3221.3	-3220.57			-0.0143096	-37.5698		-0.014037	-36.8542
Cl9-	-4141.63	-4140.7			-0.0114072	-29.9496		-0.0114832	-30.1491
Cl11-	-5061.96	-5060.83			-0.0087375	-22.9403		-0.00842972	-22.1322
Cl13-	-5982.29	-5980.96			-0.0090481	-23.7558		-0.00882758	-23.1768
QZVPPD	B3LYP-D4 in Eh	PBE0-D4 in Eh			E Diff in Eh B3LYP	in kJ/mol B3LYP		E Diff in Eh PBE0	in kJ/mol PBE0
Br-	-2574.18	-2573.99
Br2	-5148.19	-5147.81
Br3-	-7722.43	-7721.86			-0.0535127	-140.498		-0.0536713	-140.914
Br5-	-12870.6	-12869.7			-0.0264244	-69.3772		-0.0263228	-69.1105
Br7-	-18018.9	-18017.5			-0.0179199	-47.0487		-0.0177571	-46.6214
Br9-	-23167.1	-23165.4			-0.0136182	-35.7547		-0.0135836	-35.6638
Br11-	-28315.3	-28313.2			-0.0100768	-26.4567		-0.00964024	-25.3104
Br13-	-33463.5	-33461			-0.0105865	-27.7949		-0.00993704	-26.0897
QZVPPD	B3LYP-D4 in Eh	PBE0-D4 in Eh			E Diff in Eh B3LYP	in kJ/mol B3LYP		E Diff in Eh PBE0	in kJ/mol PBE0
I-	-297.803	-297.813
I2	-595.443	-595.466
I3-	-893.302	-893.335			-0.0548069	-143.896		-0.0562644	-147.722
I5-	-1488.77	-1488.83			-0.0296058	-77.73		-0.0305202	-80.1308
I7-	-2084.24	-2084.32			-0.0205316	-53.9056		-0.0209405	-54.9794
I9-	-2679.7	-2679.8			-0.0153024	-40.1763		-0.0157044	-41.232
I11-	-3275.15	-3275.28			-0.0122132	-32.0658		-0.0118554	-31.1263
I13-	-3870.61	-3870.75			-0.0127203	-33.3972		-0.0120577	-31.6576
[F(X2)n]–
QZVPPD	B3LYP-D4 in Eh	PBE0-D4 in Eh			E Diff in Eh B3LYP	in kJ/mol B3LYP		E Diff in Eh PBE0	in kJ/mol PBE0
F-	-99.8682	-99.8006
Cl2	-920.322	-920.118
F-Cl2	-1020.26	-1019.99			-0.0687607	-180.531		-0.0693829	-182.165
Cl2-F-Cl2	-1940.6	-1940.13			-0.0216255	-56.7778		-0.0207358	-54.4419
(Cl2)3F	-2860.94	-2860.26			-0.0165713	-43.508		-0.0161414	-42.3791
(Cl2)4F	-3781.28	-3780.39			-0.0135183	-35.4922		-0.0129975	-34.125
(Cl2)5F	-4701.61	-4700.51			-0.00687953	-18.0622		-0.00664412	-17.4441
(Cl2)6F	-5621.94	-5620.64			-0.0092834	-24.3736		-0.0086005	-22.5806
QZVPPD	B3LYP-D4 in Eh	PBE0-D4 in Eh			E Diff in Eh B3LYP	in kJ/mol B3LYP		E Diff in Eh PBE0	in kJ/mol PBE0
F-	-99.8682	-99.8006
Br2	-5148.19	-5147.81
F-Br2	-5248.14	-5247.7			-0.0801285	-210.378		-0.0824268	-216.411
Br2-F-Br2	-10396.4	-10395.5			-0.02772	-72.7788		-0.0272291	-71.4901
(Br2)3F	-15544.6	-15543.4			-0.0196615	-51.6214		-0.0190242	-49.948
(Br2)4F	-20692.8	-20691.2			-0.0153728	-40.3613		-0.0144795	-38.0158
(Br2)5F	-25841	-25839			-0.00691899	-18.1658		-0.0062577	-16.4296
(Br2)6F	-30989.2	-30986.8			-0.0101908	-26.7559		-0.00923549	-24.2478
			EXTREMESCF and finalgrid
QZVPPD	B3LYP-D4 in Eh	PBE0-D4 in Eh	M062X in Eh		E Diff in Eh B3LYP	in kJ/mol B3LYP		E Diff in Eh PBE0	in kJ/mol PBE0		E Diff in Eh M062X	in kJ/mol M062X
F-	-99.8682	-99.8006	-99.8606
I2	-595.443	-595.466	-595.28
F-I2	-695.402	-695.361	-695.234		-0.0908828	-238.613		-0.09472	-248.687		-0.0926013	-243.125
I2-F-I2	-1290.88	-1290.86	-1290.54		-0.0319502	-83.8852		-0.0319706	-83.9388		-0.0282104	-74.0664
(I2)3F	-1886.34	-1886.35	-1885.84		-0.0218768	-57.4376		-0.0210828	-55.353		-0.0201008	-52.7747
(I2)4F	-2481.8	-2481.83	-2481.14		-0.0168829	-44.3262		-0.0157338	-41.309		-0.0163914	-43.0356
(I2)5F	-	-	-3076.43								-0.00653147	-17.1484
(I2)6F	-3672.71	-3672.77	-3671.72								-0.0118232	-31.0418
B3LYP-D4 in Eh	PBE0-D4 in Eh	B3LYP-D4 in Eh	PBE0-D4 in Eh	B3LYP-D4 in Eh	PBE0-D4 in Eh	B3LYP-D4 in Eh	PBE0-D4 in Eh	B3LYP-D4 in Eh	PBE0-D4 in Eh	M062X in Eh	B3LYP-D4 in Eh	PBE0-D4 in Eh
F-Cl2 System	F-Cl2 System	Cl-Cl2 System	Cl-Cl2 System	F-Br2 System	F-Br2 System	Br-Br2 System	Br-Br2 System	F-I2 System	F-I2 System	F-I2 System	I-I2 System	I-I2 System
[F(Cl2)6]- --> 6Cl2 + F-	[F(Cl2)6]- --> 6Cl2 + F-	[Cl(Cl2)6]- --> 6Cl2 + Cl-	[Cl(Cl2)6]- --> 6Cl2 + Cl-	[F(Br2)6]- --> 6Br2 + F-	[F(Br2)6]- --> 6Br2 + F-	[Br(Br2)6]- --> 6Br2 + Br-	[Br(Br2)6]- --> 6Br2 + Br-	[F(I2)6]- --> 6I2 + F-	[F(I2)6]- --> 6I2 + F-	[F(I2)6]- --> 6I2 + F-	[I(I2)6]- --> 6I2 + I-	[I(I2)6]- --> 6I2 + I-
0.136639	0.134502	0.110972	0.108504	0.159993	0.158653	0.132139	0.130912	0.179603	0.179984	0.175659	0.14518	0.147343
in kJ/mol	in kJ/mol	in kJ/mol	in kJ/mol	in kJ/mol	in kJ/mol	in kJ/mol	in kJ/mol	in kJ/mol	in kJ/mol	in kJ/mol	in kJ/mol	in kJ/mol
358.745	353.136	291.356	284.876	420.061	416.543	346.93	343.71	471.548	472.547	461.192	381.171	386.848
[F(Cl2)6]- -->[F(Cl2)5]- + (Cl2)	[F(Cl2)6]- -->[F(Cl2)5]- + (Cl2)	[Cl(Cl2)6]- -->[Cl(Cl2)5]- + (Cl2)	[Cl(Cl2)6]- -->[Cl(Cl2)5]- + (Cl2)	[F(Br2)6]- -->[F(Br2)5]- + (Br2)	[F(Br2)6]- -->[F(Br2)5]- + (Br2)	[Br(Br2)6]- -->[Br(Br2)5]- + (Br2)	[Br(Br2)6]- -->[Br(Br2)5]- + (Br2)			[F(I2)6]- -->[F(I2)5]- + (I2)	[I(I2)6]- -->[I(I2)5]- + (I2)	[I(I2)6]- -->[I(I2)5]- + (I2)
0.0092834	0.0086005	0.0090481	0.00882758	0.0101908	0.00923549	0.0105865	0.00993704			0.0118232	0.0127203	0.0120577
in kJ/mol	in kJ/mol	in kJ/mol	in kJ/mol	in kJ/mol	in kJ/mol	in kJ/mol	in kJ/mol			in kJ/mol	in kJ/mol	in kJ/mol
24.3736	22.5806	23.7558	23.1768	26.7559	24.2478	27.7949	26.0897			31.0418	33.3972	31.6576
[F(Cl2)6]- -->[F(Cl2)4]- + 2(Cl2)	[F(Cl2)6]- -->[F(Cl2)4]- + 2(Cl2)	[Cl(Cl2)6]- -->[Cl(Cl2)4]- + 2(Cl2)	[Cl(Cl2)6]- -->[Cl(Cl2)4]- + 2(Cl2)	[F(Br2)6]- -->[F(Br2)4]- + 2(Br2)	[F(Br2)6]- -->[F(Br2)4]- + 2(Br2)	[Br(Br2)6]- -->[Br(Br2)4]- + 2(Br2)	[Br(Br2)6]- -->[Br(Br2)4]- + 2(Br2)	[F(I2)6]- -->[F(I2)4]- + 2(I2)	[F(I2)6]- -->[F(I2)4]- + 2(I2)	[F(I2)6]- -->[F(I2)4]- + 2(I2)	[I(I2)6]- -->[I(I2)4]- + 2(I2)	[I(I2)6]- -->[I(I2)4]- + 2(I2)
0.0161629	0.0152446	0.0177856	0.0172573	0.0171098	0.0154932	0.0206633	0.0195773	0.0180103	0.0164763	0.0183547	0.0249335	0.0239131
in kJ/mol	in kJ/mol	in kJ/mol	in kJ/mol	in kJ/mol	in kJ/mol	in kJ/mol	in kJ/mol	in kJ/mol	in kJ/mol	in kJ/mol	in kJ/mol	in kJ/mol
42.4358	40.0248	46.6961	45.309	44.9217	40.6774	54.2515	51.4001	47.2859	43.2586	48.1902	65.463	62.7838
[F(Cl2)6]- -->[F(Cl2)3]- + 3(Cl2)	[F(Cl2)6]- -->[F(Cl2)3]- + 3(Cl2)	[Cl(Cl2)6]- -->[Cl(Cl2)3]- + 3(Cl2)	[Cl(Cl2)6]- -->[Cl(Cl2)3]- + 3(Cl2)	[F(Br2)6]- -->[F(Br2)3]- + 3(Br2)	[F(Br2)6]- -->[F(Br2)3]- + 3(Br2)	[Br(Br2)6]- -->[Br(Br2)3]- + 3(Br2)	[Br(Br2)6]- -->[Br(Br2)3]- + 3(Br2)	[F(I2)6]- -->[F(I2)3]- + 3(I2)	[F(I2)6]- -->[F(I2)3]- + 3(I2)	[F(I2)6]- -->[F(I2)3]- + 3(I2)	[I(I2)6]- -->[I(I2)3]- + 3(I2)	[I(I2)6]- -->[I(I2)3]- + 3(I2)
0.0296812	0.0282421	0.0291928	0.0287405	0.0324826	0.0299727	0.0342816	0.0331609	0.0348932	0.0322101	0.034746	0.0402359	0.0396175
in kJ/mol	in kJ/mol	in kJ/mol	in kJ/mol	in kJ/mol	in kJ/mol	in kJ/mol	in kJ/mol	in kJ/mol	in kJ/mol	in kJ/mol	in kJ/mol	in kJ/mol
77.928	74.1497	76.6457	75.4581	85.283	78.6932	90.0062	87.0639	91.6121	84.5676	91.2257	105.639	104.016
[F(Cl2)6]- -->[F(Cl2)2]- + 4(Cl2)	[F(Cl2)6]- -->[F(Cl2)2]- + 4(Cl2)	[Cl(Cl2)6]- -->[Cl(Cl2)2]- + 4(Cl2)	[Cl(Cl2)6]- -->[Cl(Cl2)2]- + 4(Cl2)	[F(Br2)6]- -->[F(Br2)2]- + 4(Br2)	[F(Br2)6]- -->[F(Br2)2]- + 4(Br2)	[Br(Br2)6]- -->[Br(Br2)2]- + 4(Br2)	[Br(Br2)6]- -->[Br(Br2)2]- + 4(Br2)	[F(I2)6]- -->[F(I2)2]- + 4(I2)	[F(I2)6]- -->[F(I2)2]- + 4(I2)	[F(I2)6]- -->[F(I2)2]- + 4(I2)	[I(I2)6]- -->[I(I2)2]- + 4(I2)	[I(I2)6]- -->[I(I2)2]- + 4(I2)
0.0462525	0.0443835	0.0435024	0.0427775	0.0521441	0.0489969	0.0522014	0.050918	0.05677	0.0532929	0.0548469	0.0607675	0.0605581
in kJ/mol	in kJ/mol	in kJ/mol	in kJ/mol	in kJ/mol	in kJ/mol	in kJ/mol	in kJ/mol	in kJ/mol	in kJ/mol	in kJ/mol	in kJ/mol	in kJ/mol
121.436	116.529	114.215	112.312	136.904	128.641	137.055	133.685	149.05	139.921	144	159.545	158.995
[F(Cl2)6]- -->[F(Cl2)]- + 5(Cl2)	[F(Cl2)6]- -->[F(Cl2)]- + 5(Cl2)	[Cl(Cl2)6]- -->[Cl(Cl2)]- + 5(Cl2)	[Cl(Cl2)6]- -->[Cl(Cl2)]- + 5(Cl2)	[F(Br2)6]- -->[F(Br2)]- + 5(Br2)	[F(Br2)6]- -->[F(Br2)]- + 5(Br2)	[Br(Br2)6]- -->[Br(Br2)]- + 5(Br2)	[Br(Br2)6]- -->[Br(Br2)]- + 5(Br2)	[F(I2)6]- -->[F(I2)]- + 5(I2)	[F(I2)6]- -->[F(I2)]- + 5(I2)	[F(I2)6]- -->[F(I2)]- + 5(I2)	[I(I2)6]- -->[I(I2)]- + 5(I2)	[I(I2)6]- -->[I(I2)]- + 5(I2)
0.067878	0.0651193	0.0637834	0.0624077	0.0798641	0.076226	0.0786258	0.0772408	0.0887202	0.0852635	0.0830573	0.0903732	0.0910783
in kJ/mol	in kJ/mol	in kJ/mol	in kJ/mol	in kJ/mol	in kJ/mol	in kJ/mol	in kJ/mol	in kJ/mol	in kJ/mol	in kJ/mol	in kJ/mol	in kJ/mol
178.214	170.971	167.463	163.851	209.683	200.131	206.432	202.796	232.935	223.859	218.067	237.275	239.126
[F(Cl2)6]- --> 6Cl2 + F-	[F(Cl2)6]- --> 6Cl2 + F-	[Cl(Cl2)6]- --> 6Cl2 + Cl-	[Cl(Cl2)6]- --> 6Cl2 + Cl-	[F(Br2)6]- --> 6Br2 + F-	[F(Br2)6]- --> 6Br2 + F-	[Br(Br2)6]- --> 6Br2 + Br-	[Br(Br2)6]- --> 6Br2 + Br-	[F(I2)6]- --> 6I2 + F-	[F(I2)6]- --> 6I2 + F-	[F(I2)6]- --> 6I2 + F-	[I(I2)6]- --> 6I2 + I-	[I(I2)6]- --> 6I2 + I-
0.136639	0.134502	0.110972	0.108504	0.159993	0.158653	0.132139	0.130912	0.179603	0.179984	0.175659	0.14518	0.147343
in kJ/mol	in kJ/mol	in kJ/mol	in kJ/mol	in kJ/mol	in kJ/mol	in kJ/mol	in kJ/mol	in kJ/mol	in kJ/mol	in kJ/mol	in kJ/mol	in kJ/mol
358.745	353.136	291.356	284.876	420.061	416.543	346.93	343.71	471.548	472.547	461.192	381.171	386.848
